# Supplementary material for: Knockdown of BAP31 Downregulates Galectin-3 to Inhibit the Wnt/β-Catenin Signaling Pathway to Modulate 5-FU Chemosensitivity and Cancer Stemness in Colorectal Cancer
Source: Int J Mol Sci. 2023 Sep 21;24(18):14402. doi: 10.3390/ijms241814402 (PMC10532080; doi:10.3390/ijms241814402)
Supplement: Supplementary file 1 [file ijms-24-14402-s001.zip]

Archive with 1 entries (1 files):
- ijms-2594552-supplementary.pdf
